# Supplementary material for: Evidence on Child Nutrition Recommendations and Challenges in Crisis Settings: A Scoping Review
Source: Int J Environ Res Public Health. 2021 Jun 20;18(12):6637. doi: 10.3390/ijerph18126637 (PMC8296440; doi:10.3390/ijerph18126637)
Supplement: Supplementary file 1 [file ijerph-18-06637-s001.zip]

Archive with 2 entries (2 files):
- Supplementary File S1. Impact of crisis and interventions.pdf
- Supplementary File S2. Summary of guidance.pdf
